# Supplementary material for: A SNP panel for identification of DNA and RNA specimens
Source: BMC Genomics. 2018 Jan 25;19:90. doi: 10.1186/s12864-018-4482-7 (PMC5785835; doi:10.1186/s12864-018-4482-7)
Supplement: Supplementary file 2 — Characteristics of 50 selected SNPs. (CSV 15 kb) [file 12864_2018_4482_MOESM2_ESM.csv]

chr_pos	Chr	pos	refsnp_id	allele	Ref	Alt	DNA_MAF.Freq	RNA_MAF.Freq	RNA_Max.Freq	RNA_MAF.Allele	DNA_Alt.Freq	RNA_Alt.Freq	Het_Observed	Het_Expected	HW_pval	HW_pval.adj	Ancestral.allele.1000.GENOMES	MAF_allele.100G	X1000.Genomes_MAF	maf_AFR	maf_AMR	maf_EAS	maf_EUR	maf_SAS	X1000.Genomes_ALT	ALT_AFR	ALT_AMR	ALT_EAS	ALT_EUR	ALT_SAS	MAF.genotype.ExAC	MAF.ExAC	ALT.ExAC	MAF.Genotype.Go.ESP	MAF.Go.ESP	ALT.Go.ESP	Variant.type	Ensembl_GeneID	Gene_name	MAF_mean	ALT_mean	Clinically signicant
1 158813819	1	158813819	rs857870	A/G	A	G	0.41	0.406264945	0.593735055	A	0.59	0.593735055	0.492109039	0.482427479	0.389024852	0.405267233	A	A	0.471845	0.307	0.455	0.305	0.417	0.413	0.528	0.307	0.545	0.695	0.583	0.587	A	0.439	0.56	A	0.495	0.5047	synonymous	ENSG00000163563	MNDA	0.408132473	0.591867528
1 169660781	1	169660781	rs12938	A/G	A	G	0.28	0.293046358	0.706953642	G	0.28	0.293046358	0.402554399	0.41434038	0.189671779	0.201489336	A	G	0.205871	0.295	0.184	0.053	0.239	0.225	0.205871	0.295	0.184	0.053	0.239	0.225		NA	NA		NA	NA	3 prime UTR	ENSG00000188404	SELL	0.286523179	0.286523179
1 36937059	1	36937059	rs3917981	A/G	A	G	0.429	0.427048792	0.572951208	A	0.571	0.572951208	0.479867361	0.489356243	0.373898392	0.389906275	G	A	0.407548	0.264	0.401	0.448	0.433	0.29	0.592	0.736	0.401	0.448	0.567	0.71	A	0.435	0.565	A	0.391	0.609	synonymous	ENSG00000119535	CSF3R	0.428024396	0.571975604
10 73576307	10	73576307	rs7869	C/G/T	C	T	0.284	0.276923077	0.723076923	T	0.284	0.276923077	0.402884615	0.400473373	0.826654845	0.834815308	C	T	0.403954	0.451	0.369	0.402	0.279	0.293	0.403954	0.451	0.369	0.598	0.279	0.293		NA	NA		NA	NA	3 prime UTR	ENSG00000197746	PSAP	0.280461539	0.280461539
11 308290	11	308290	rs1058900	T/C	T	C	0.499	0.433636799	0.566363201	T	0.501	0.566363201	0.477240057	0.491191851	0.196334957	0.208351308	C	T	0.135583	0.036	0.203	0.003	0.419	0.066	0.864	0.964	0.797	0.997	0.581	0.934	T	0.301	0.699	T	0.307	0.693	missense	ENSG00000185201	IFITM2	0.4663184	0.533681601
11 64124940	11	64124940	rs600377	T/G	T	G	0.474	0.498309179	0.501690821	G	0.474	0.498309179	0.510628019	0.499994282	0.355903751	0.371899425	T	G	0.26	0.31	0.409	0.19	0.432	0.364	0.26	0.31	0.409	0.19	0.432	0.364	G	0.39	0.39	NA	NA	NA	missense	ENSG00000168071	CCDC88B	0.48615459	0.48615459
11 65623519	11	65623519	rs4621	G/A	G	A	0.352	0.339817483	0.660182517	G	0.648	0.660182517	0.472142171	0.448683123	0.018997986	0.020808287	G	A	0.427915	0.201	0.406	0.331	0.333	0.398	0.427915	0.201	0.406	0.331	0.668	0.602	G	0.421	0.579	G	0.47	0.53	synonymous	ENSG00000172757	CFL1	0.345908742	0.654091259
12 15095558	12	15095558	rs4703	C/G/T	C	G	0.465	0.435866983	0.564133017	C	0.535	0.564133017	0.494536817	0.491773912	0.824641046	0.833604536	G	G	0.481829	0.406	0.458	0.429	0.439	0.368	0.482	0.406	0.542	0.571	0.561	0.368	C	0.472	0.528	G	0.494	0.494	synonymous	ENSG00000111348	ARHGDIB	0.450433492	0.549566509
12 48177073	12	48177073	rs2408874	A/C/G/T	A	G	0.217	0.217370441	0.782629559	A	0.783	0.782629559	0.351247601	0.340241065	0.156455289	0.166549179	G	A	0.182708	0.189	0.206	0.085	0.255	0.183	0.817	0.811	0.794	0.915	0.745	0.817		NA	NA		NA	NA	3 prime UTR	ENSG00000061273	HDAC7	0.217185221	0.78281478
12 51636904	12	51636904	rs1130598	G/C	G	C	0.363	0.339608802	0.660391198	G	0.637	0.660391198	0.46797066	0.448549327	0.054491193	0.058926523	C	G	0.460064	0.455	0.468	0.387	0.379	0.387	0.54	0.545	0.532	0.387	0.621	0.613		NA	NA		NA	NA	3 prime UTR	ENSG00000183283	DAZAP2	0.351304401	0.648695599
12 53840385	12	53840385	rs8652	T/C	T	C	0.201	0.201433515	0.798566485	C	0.201	0.201433515	0.316856154	0.321716108	0.489816078	0.507167862	C	C	0.28	0.472	0.281	0.188	0.17	0.155	0.28	0.528	0.281	0.188	0.17	0.155	NA	NA	NA	NA	NA	NA	3 prime UTR	ENSG00000205352	PRR13	0.201216758	0.201216758
12 6647109	12	6647109	rs1803621	T/C	T	C	0.223	0.226624016	0.773375984	C	0.223	0.226624016	0.358759843	0.350531142	0.311439676	0.32744377	C	C	0.414736	0.433	0.323	0.451	0.222	0.335	0.415	0.567	0.323	0.549	0.222	0.335	C	0.28	0.28	C	0.292	0.292	synonymous	ENSG00000111640	GAPDH	0.224812008	0.224812008
12 69747834	12	69747834	rs1384	C/T	C	T	0.482	0.480741797	0.519258203	T	0.482	0.480741797	0.493580599	0.499258243	0.600384828	0.617901085	C	T	0.46865	0.095	0.463	0.281	0.489	0.355	0.46865	0.095	0.537	0.719	0.489	0.645		NA	NA		NA	NA	3 prime UTR	ENSG00000090382	LYZ	0.481370899	0.481370899
13 99105395	13	99105395	rs8481	G/A	G	A	0.227	0.323899371	0.676100629	A	0.227	0.323899371	0.460087083	0.437977137	0.023780158	0.025962755	G	A	0.215	0.223	0.236	0.164	0.271	0.183	0.215	0.223	0.236	0.164	0.271	0.183	A	0.254	0.254	A	0.259	0.259	3 prime UTR	ENSG00000102572	STK24	0.275449686	0.275449686
14 106329435	14	106329435	rs1950943	T/A/C/G	T	G	0.236	0.236137667	0.763862333	T	0.764	0.763862333	0.363288719	0.360753339	0.808416187	0.818011631	T	T	NA	NA	NA	NA	NA	NA	NA	NA	NA	NA	NA	NA	T	0.23	0.77	T	0.303	0.697	missense	ENSG00000211900	IGHJ6	0.236068834	0.763931167
14 23020638	14	23020638	rs15795	T/C	T	C	0.348	0.350746269	0.649253731	C	0.348	0.350746269	0.470389986	0.455446647	0.148286032	0.158347192	C	C	0.298922	0.355	0.225	0.211	0.369	0.294	0.298922	0.355	0.225	0.211	0.369	0.294	C	0.322	0.322	C	0.361	0.361	3 prime UTR	ENSG00000229164	TRAC	0.349373135	0.349373135
14 94856914	14	94856914	rs8004738	G/A	G	A	0.481	0.436267071	0.563732929	G	0.519	0.563732929	0.51947395	0.491876228	0.013554508	0.014909959	G	G	0.423	0.315	0.346	0.388	0.497	0.361	0.577	0.685	0.346	0.612	0.497	0.639	NA	NA	NA	NA	NA	NA	5 prime UTR	ENSG00000197249	SERPINA1	0.458633536	0.541366465
16 30198151	16	30198151	rs1132812	A/G	A	G	0.468	0.467765043	0.532234957	A	0.532	0.532234957	0.506685769	0.497921815	0.429843578	0.446880061	G	A	0.205871	0.05	0.258	0.074	0.429	0.285	0.794	0.95	0.742	0.926	0.571	0.715	A	0.346	0.654	A	0.332	0.668	synonymous	ENSG00000102879	CORO1A	0.467882522	0.532117479
16 84599970	16	84599970	rs13521	C/T	C	T	0.311	0.316536204	0.683463796	T	0.311	0.316536204	0.436399217	0.432682071	0.720622619	0.733529292	C	T	0.151158	0.055	0.182	0.193	0.283	0.08	0.151158	0.055	0.182	0.193	0.283	0.08		NA	NA		NA	NA	3 prime UTR	ENSG00000103187	COTL1	0.313768102	0.313768102
16 88713236	16	88713236	rs4673	A/G	A	G	0.329	0.330868321	0.669131679	A	0.671	0.669131679	0.440362595	0.44278895	0.805236915	0.815601351	A	A	0.335663	0.492	0.307	0.084	0.342	0.375	0.664	0.492	0.693	0.916	0.658	0.625	A	0.309	0.691	A	0.378	0.622	missense	ENSG00000051523	CYBA	0.329934161	0.67006584	Chronic granulomatous disease
16 89628073	16	89628073	rs9930567	G/A/T	G	A	0.231	0.236945813	0.763054187	A	0.231	0.236945813	0.366502463	0.361604989	0.580726467	0.598874169	G	A	0.0938498	0.014	0.192	0.002	0.229	0.089	0.0938498	0.014	0.192	0.002	0.229	0.089	A	0.162	0.162	A	0.156	0.156	missense	ENSG00000167526	RPL13	0.233972907	0.233972907
17 39983849	17	39983849	rs1128966	G/C	G	C	0.256	0.226098191	0.773901809	G	0.744	0.773901809	0.360206718	0.349955598	0.217063281	0.229633646	G	G	0.298	0.443	0.151	0.168	0.272	0.214	0.7	0.443	0.849	0.832	0.728	0.786	G	0.247	0.753	G	0.324	0.676	synonymous	ENSG00000141698	NT5C3B	0.241049096	0.758950905
17 4622638	17	4622638	rs1045280	C/T	C	T	0.323	0.278420039	0.721579961	C	0.677	0.721579961	0.410404624	0.401804641	0.353148739	0.369397914	C	C	0.330471	0.405	0.28	0.175	0.312	0.188	0.67	0.405	0.72	0.825	0.688	0.812	C	0.295	0.705	C	0.4	0.6	synonymous	ENSG00000141480	ARRB2	0.30071002	0.699289981
17 74267010	17	74267010	rs8901	T/C	T	C	0.392	0.380455868	0.619544132	C	0.392	0.380455868	0.477691562	0.471418401	0.575099083	0.593669386	C	C	0.493211	0.472	0.499	0.41	0.371	0.468	0.493211	0.528	0.499	0.59	0.371	0.468		NA	NA		NA	NA	3 prime UTR	ENSG00000185262	UBALD2	0.386227934	0.386227934
17 79478007	17	79478007	rs1135989	G/A	G	A	0.386	0.420519481	0.579480519	A	0.386	0.420519481	0.508571429	0.487365694	0.061373752	0.066229464	G	A	0.185	0.151	0.252	0.005	0.397	0.153	0.185	0.151	0.252	0.005	0.397	0.153	A	0.288	0.288	A	0.316	0.316	synonymous	ENSG00000184009	ACTG1	0.403259741	0.403259741	Deafness and Baraitser-Winter syndrome 2
18 9862141	18	9862141	rs7265	T/C	T	C	0.395	0.373961895	0.626038105	T	0.605	0.626038105	0.493893503	0.468228792	0.014100121	0.015493474	C	T	0.309	0.249	0.373	0.233	0.399	0.332	0.691	0.751	0.627	0.767	0.601	0.668	NA	NA	NA	NA	NA	NA	3 prime UTR	ENSG00000168461	RAB31	0.384480948	0.615519053
19 1037986	19	1037986	rs3848640	A/G	A	G	0.327	0.330009728	0.669990272	G	0.327	0.330009728	0.45963035	0.442206615	0.080836352	0.086956454	A	G	0.172125	0.042	0.37	0.048	0.306	0.197	0.172125	0.042	0.37	0.048	0.306	0.197		NA	NA		NA	NA	3 prime UTR	ENSG00000064666	CNN2	0.328504864	0.328504864
19 18285944	19	18285944	rs11554159	G/A	G	A	0.27	0.265942029	0.734057971	A	0.27	0.265942029	0.397584541	0.390433732	0.430737137	0.447354407	G	A	0.181709	0.24	0.182	0.065	0.27	0.132	0.181709	0.24	0.182	0.065	0.27	0.132	A	0.255	0.255	A	0.244	0.244	missense	ENSG00000216490	IFI30	0.267971015	0.267971015
19 18502374	19	18502374	rs116399833	C/A	C	A	0.232	0.254987212	0.745012788	A	0.232	0.254987212	0.394373402	0.379937468	0.095916229	0.103069645	C	A	0.212	0.107	0.171	0.24	0.236	0.331	0.212	0.107	0.171	0.24	0.236	0.331	NA	NA	NA	NA	NA	NA	3 prime UTR	ENSG00000175489	LRRC25	0.243493606	0.243493606
19 18685964	19	18685964	rs6554	G/T	G	T	0.398	0.375539568	0.624460432	G	0.602	0.624460432	0.476738609	0.469019202	0.483639602	0.501279952	T	G	0.298722	0.033	0.356	0.309	0.405	0.498	0.701	0.967	0.644	0.691	0.595	0.502	G	0.383	0.617	G	0.298	0.702	3 prime UTR	ENSG00000221983	UBA52	0.386769784	0.613230216
19 39926521	19	39926521	rs17626	G/A	G	A	0.346	0.358205128	0.641794872	A	0.346	0.358205128	0.479487179	0.459788429	0.061373932	0.066229464	G	G	0.488	0.287	0.38	0.449	0.383	0.425	0.522	0.713	0.38	0.551	0.383	0.425	A	0.397	0.397	A	0.443	0.443	synonymous	ENSG00000105193	RPS16	0.352102564	0.352102564
19 40739721	19	40739721	rs2304186	G/T	G	T	0.498	0.489239239	0.510760761	G	0.498	0.510760761	0.523023023	0.499768412	0.039549321	0.042950059	G	T	0.42	0.124	0.458	0.484	0.486	0.405	0.42	0.124	0.542	0.484	0.486	0.595	NA	NA	NA	T	0.388	0.388	3 prime UTR	ENSG00000105221	AKT2	0.49361962	0.504380381
19 48255804	19	48255804	rs1042558	A/G	A	G	0.42	0.381237525	0.618762475	A	0.58	0.618762475	0.489021956	0.471790949	0.107544931	0.115444349	A		NA	NA	NA	NA	NA	NA	NA	NA	NA	NA	NA	NA	A	0.482	0.518	G	0.43	0.43	synonymous	ENSG00000105373	GLTSCR2	0.400618763	0.599381238
19 49469087	19	49469087	rs2230267	T/C	T	C	0.482	0.477110157	0.522889843	T	0.518	0.522889843	0.484978541	0.49895211	0.2043805	0.216440219	T	C	0.460663	0.485	0.5	0.425	0.46	0.356	0.460663	0.485	0.5	0.425	0.54	0.356	C	0.498	0.498	T	0.48	0.52	synonymous	ENSG00000087086	FTL	0.479555079	0.520444922	Hyperferritinemia-cataract syndrome, L-ferritin deficiency and Neurodegeneration with brain iron accumulation 3,
19 49839015	19	49839015	rs354021	T/A/C	T	C	0.253	0.222760291	0.777239709	T	0.747	0.777239709	0.364164649	0.346276287	0.018764139	0.020574184	C	T	0.156749	0.039	0.137	0.191	0.253	0.194	0.843	0.959	0.863	0.809	0.747	0.806	T	0.196	0.804	T	0.185	0.815	synonymous	ENSG00000104894	CD37	0.237880146	0.762119855
19 52250216	19	52250216	rs5030878	A/G	A	G	0.233	0.205868206	0.794131794	A	0.767	0.794131794	0.345358345	0.326972975	0.010707631	0.011842061	A	A	0.165935	0.215	0.21	0.039	0.232	0.132	0.834	0.785	0.79	0.961	0.768	0.868	A	0.194	0.806	A	0.227	0.773	missense	ENSG00000171051	FPR1	0.219434103	0.780565897
19 55897327	19	55897327	rs17700376	A/G	A	G	0.332	0.362996481	0.637003519	G	0.332	0.362996481	0.466566114	0.462460071	0.73428919	0.746697656	A	G	0.260982	0.121	0.259	0.154	0.377	0.443	0.260982	0.121	0.259	0.154	0.377	0.443		NA	NA		NA	NA	5 prime UTR	ENSG00000108107	RPL28	0.347498241	0.347498241
2 219000734	2	219000734	rs1126579	T/C	T	C	0.485	0.47054563	0.52945437	T	0.485	0.52945437	0.484307098	0.49826488	0.201164859	0.213255597	C	T	0.396765	0.092	0.442	0.342	0.493	0.409	0.603	0.908	0.558	0.342	0.507	0.591		NA	NA		NA	NA	3 prime UTR	ENSG00000180871	CXCR2	0.477772815	0.507227185
2 68623652	2	68623652	rs1867313	T/C	T	C	0.284	0.269833729	0.730166271	T	0.716	0.730166271	0.389548694	0.394046976	0.618554331	0.633060328	C	T	0.142572	0.045	0.183	0.068	0.291	0.17	0.857	0.955	0.817	0.932	0.709	0.83		NA	NA		NA	NA	3 prime UTR	ENSG00000115956	PLEK	0.276916865	0.723083136
2 85925386	2	85925386	rs1866141	T/C	T	C	0.396	0.389183969	0.610816031	C	0.396	0.389183969	0.475132786	0.475439615	1	1	T	C	0.457668	0.477	0.437	0.407	0.405	0.362	0.457668	0.477	0.437	0.593	0.405	0.362		NA	NA		NA	NA	Intron	ENSG00000115523	GNLY	0.392591985	0.392591985
20 48894872	20	48894872	rs3761180	T/C	T	C	0.397	0.414898746	0.585101254	T	0.603	0.585101254	0.491321119	0.485515553	0.6188273	0.633060328	C	T	0.31849	0.213	0.379	0.167	0.417	0.473	0.682	0.787	0.621	0.833	0.583	0.527	T	0.435	0.565		NA	NA	3 prime UTR		LINC01272	0.405949373	0.594050627
21 46306161	21	46306161	rs684	C/T	C	T	0.225	0.227051967	0.772948033	T	0.225	0.227051967	0.346284604	0.350998743	0.530548747	0.548233705	C	T	0.16	0.141	0.166	0.074	0.226	0.193	0.16	0.141	0.166	0.074	0.226	0.193	NA	NA	NA	NA	NA	NA	3 prime UTR	ENSG00000160255	ITGB2	0.226025984	0.226025984
22 38879688	22	38879688	rs1043402	G/A	G	A	0.311	0.347567288	0.652432712	A	0.311	0.347567288	0.472567288	0.453528536	0.070896292	0.076344113	G	A	0.254393	0.166	0.197	0.354	0.305	0.26	0.254393	0.166	0.197	0.354	0.305	0.26		NA	NA		NA	NA	3 prime UTR	ENSG00000100201	DDX17	0.329283644	0.329283644
3 121350573	3	121350573	rs1128163	A/G/T	A	G	0.226	0.256749873	0.743250127	G	0.226	0.256749873	0.377992868	0.381658751	0.678911246	0.693139925	A	G	0.248003	0.16	0.161	0.475	0.252	0.19	0.248003	0.16	0.161	0.475	0.252	0.19		NA	NA		NA	NA	3 prime UTR	ENSG00000180353	HCLS1	0.241374937	0.241374937
3 172223627	3	172223627	rs1131579	T/C	T	C	0.322	0.303940887	0.696059113	T	0.678	0.696059113	0.438423645	0.423121648	0.115441209	0.12379073	C	T	0.322484	0.228	0.442	0.341	0.309	0.359	0.678	0.772	0.558	0.659	0.691	0.641		NA	NA		NA	NA	3 prime UTR	ENSG00000121858	TNFSF10	0.312970444	0.687029557
5 156906986	5	156906986	rs3822585	A/G	A	G	0.445	0.491857506	0.508142494	G	0.445	0.491857506	0.524681934	0.4998674	0.0302867	0.032996054	A	G	0.481	0.424	0.359	0.277	0.461	0.418	0.481	0.424	0.359	0.723	0.461	0.418	NA	NA	NA	NA	NA	NA	3 prime UTR	ENSG00000135074	ADAM19	0.468428753	0.468428753
6 133135886	6	133135886	rs9483504	A/C/G/T	A	G	0.425	0.440222898	0.559777102	G	0.425	0.440222898	0.513677812	0.492853396	0.067682262	0.072959909	G	A	0.450679	0.221	0.365	0.313	0.435	0.462	0.549	0.779	0.635	0.313	0.435	0.538	G	0.487	0.487	A	0.467	0.533	5 prime UTR	ENSG00000112306	RPS12	0.432611449	0.432611449
7 5567112	7	5567112	rs7612	C/A/G/T	C	T	0.365	0.394396552	0.605603448	T	0.365	0.394396552	0.483237548	0.477695823	0.614456128	0.629848316	C	T	0.322484	0.408	0.341	0.221	0.327	0.292	0.322484	0.408	0.341	0.221	0.327	0.292		NA	NA		NA	NA	3 prime UTR	ENSG00000075624	ACTB	0.379698276	0.379698276
8 145058986	8	145058986	rs11136343	A/G	A	G	0.359	0.374560963	0.625439037	G	0.359	0.374560963	0.490215755	0.468530096	0.039951476	0.043340785	A	G	0.364417	0.408	0.255	0.124	0.393	0.354	0.364417	0.592	0.255	0.124	0.393	0.354	G	0.359	0.359	G	0.444	0.444	missense	ENSG00000178685	PARP10	0.366780482	0.366780482
9 137801800	9	137801800	rs1071583	T/C	T	C	0.334	0.344844125	0.655155875	T	0.666	0.655155875	0.463309353	0.451853309	0.264951608	0.279140572	C	T	0.316294	0.048	0.478	0.471	0.37	0.26	0.684	0.952	0.478	0.471	0.63	0.74	T	0.358	0.602	T	0.273	0.717	synonymous	ENSG00000085265	FCN1	0.339422063	0.660577938
